# Supplementary material for: Can Plants Grow on Mars and the Moon: A Growth Experiment on Mars and Moon Soil Simulants
Source: PLoS One. 2014 Aug 27;9(8):e103138. doi: 10.1371/journal.pone.0103138 (PMC4146463; doi:10.1371/journal.pone.0103138)
Supplement: Table S2 — Number of seeds that Germinated, formed green leaves, flowered, set seeds, number of plants alive after 50 days, total biomass per pot, below ground biomass per pot and above ground biomass per pot. (see Excel file). (XLSX) [file pone.0103138.s002.xlsx]

## Sheet: Data
Block	Number	Species	Soil	nGerminated	nLeaves	nFlowers	nAlive	totalBiomass	aboveGround	belowGround
1	2	M. officinalis	Mars	4	4	0	4	115.5	43.9	71.6
1	24	S. lycopersicum	Moon	2	0	0	0	5.3	5.3	0.1
1	36	V. sativa sativa	Moon	0	0	0	0
1	28	D. carota	Earth	4	3	0	3	32.7	13.4	19.3
1	15	S. reflexum	Moon	3	2	0	2	2.3	2.3	0.1
1	8	C. palustre	Mars	4	4	0	4	81.8	51.3	30.5
1	40	L. sativum	Earth	5	4	0	4	49.1	23.7	25.4
1	4	L. pendunculatus	Earth	5	4	0	5	44.5	14.7	29.8
1	9	C. palustre	Moon	2	2	0	0	4.8	1.9	2.9
1	22	S. lycopersicum	Earth	4	3	0	3	46.2	35.2	11
1	16	A. montana	Earth	2	2	0	2	17.3	9.1	8.2
1	29	D. carota	Mars	5	5	0	5	66.5	31.8	34.7
1	12	U. dioica	Moon	2	2	0	1	1.4	0.5	0.9
1	34	V. sativa sativa	Earth	2	2	0	2	42.2	24.1	18.1
1	5	L. pendunculatus	Mars	4	4	0	4	68.6	29	39.6
1	27	S. cereale	Moon	4	4	0	3	323.4	203.8	119.6
1	33	S. arvensis	Moon	0	0	0	0
1	17	A. montana	Mars	0	0	0	0
1	42	L. sativum	Moon	5	4	0	0	26.9	17.6	9.3
1	23	S. lycopersicum	Mars	5	4	0	4	172.4	103.5	68.9
1	1	M. officinalis	Earth	3	3	0	2	24.6	11.2	13.4
1	10	U. dioica	Earth	1	1	0	1	0.2	0.1	0.1
1	18	A. montana	Moon	1	0	0	0	2.5	1.3	1.2
1	6	L. pendunculatus	Moon	4	3	0	0	3.1	0.1	3.1
1	31	S. arvensis	Earth	0	0	0	0
1	21	L. angustifolius	Moon	0	0	0	0
1	20	L. angustifolius	Mars	2	0	0	2	21.4	21.4	0.1
1	19	L. angustifolius	Earth	2	1	0	1	29.7	26.4	3.3
1	39	F. rubra	Moon	3	3	0	3	24.6	10.9	13.7
1	37	F. rubra	Earth	4	4	0	3	29.6	11.2	18.4
1	11	U. dioica	Mars	4	4	0	4	9.8	5.6	4.2
1	7	C. palustre	Earth	4	4	0	4	48.3	26.2	22.1
1	13	S. reflexum	Earth	5	4	0	4	8.3	4.5	3.8
1	14	S. reflexum	Mars	4	4	0	4	106.7	90.7	16
1	32	S. arvensis	Mars	1	1	0	1	12.8	9.3	3.5
1	3	M. officinalis	Moon	3	2	0	0	7	1.6	5.4
1	35	V. sativa sativa	Mars	0	0	0	0
1	30	D. carota	Moon	5	4	0	0	9.7	6.4	3.3
1	41	L. sativum	Mars	5	5	2	5	111.3	66.8	44.5
1	25	S. cereale	Earth	5	4	2	4	279.8	174.8	105
1	38	F. rubra	Mars	5	5	0	5	227.2	86.3	140.9
1	26	S. cereale	Mars	5	4	2	5	509.6	318.8	190.8
2	72	D. carota	Moon	1	1	0	1	3.1	2.2	0.9
2	46	L. pendunculatus	Earth	4	4	0	4	56.7	34.1	22.6
2	67	S. cereale	Earth	4	4	0	4	291.1	157	134.1
2	75	S. arvensis	Moon	0	0	0	0
2	50	C. palustre	Mars	4	4	0	4	69	31.4	37.6
2	77	V. sativa sativa	Mars	1	1	0	1	14.9	10.7	4.2
2	45	M. officinalis	Moon	2	1	0	1	29.9	4.3	25.6
2	63	L. angustifolius	Moon	1	0	0	1	28.3	28.3	0.1
2	64	S. lycopersicum	Earth	2	2	0	2	28.4	15.4	13
2	82	L. sativum	Earth	5	5	2	5	57.5	25.1	32.4
2	57	S. reflexum	Moon	4	4	0	4	3	2.4	0.6
2	56	S. reflexum	Mars	5	5	0	5	72.5	65.4	7.1
2	47	L. pendunculatus	Mars	5	5	0	5	136.8	44.7	92.1
2	44	M. officinalis	Mars	4	4	0	4	65.2	34.9	30.3
2	55	S. reflexum	Earth	4	4	0	4	8.3	4.4	3.9
2	78	V. sativa sativa	Moon	0	0	0	0
2	71	D. carota	Mars	5	5	0	5	98.8	58.2	40.6
2	48	L. pendunculatus	Moon	5	5	0	3	21.5	9.2	12.3
2	49	C. palustre	Earth	2	2	0	1	13.8	6.3	7.5
2	69	S. cereale	Moon	3	1	0	3	87.8	56.9	30.9
2	60	A. montana	Moon	0	0	0	0
2	83	L. sativum	Mars	5	5	2	5	125.6	71.4	54.2
2	61	L. angustifolius	Earth	1	1	0	1	18.7	14.7	4
2	65	S. lycopersicum	Mars	5	5	0	4	148.1	95	53.1
2	54	U. dioica	Moon	3	3	0	0	2.1	1.7	0.4
2	53	U. dioica	Mars	2	2	0	2	53.1	35.3	17.8
2	51	C. palustre	Moon	5	3	0	4	9.2	6.8	2.4
2	73	S. arvensis	Earth	1	1	0	0	0.3	0.3	0.1
2	74	S. arvensis	Mars	1	1	0	1	8.9	6.2	2.7
2	80	F. rubra	Mars	5	5	0	5	165.7	93.5	72.2
2	59	A. montana	Mars	0	0	0	0
2	66	S. lycopersicum	Moon	5	5	0	4	59.7	40.7	19
2	84	L. sativum	Moon	5	4	0	0	34.8	24.6	10.2
2	76	V. sativa sativa	Earth	2	2	0	2	108.6	54.3	54.3
2	70	D. carota	Earth	4	3	0	3	40.3	13.9	26.4
2	58	A. montana	Earth	0	0	0	0
2	79	F. rubra	Earth	5	5	0	4	68	31.1	36.9
2	62	L. angustifolius	Mars	2	2	0	2	130.5	89	41.5
2	68	S. cereale	Mars	5	5	3	5	563.2	359.5	203.7
2	43	M. officinalis	Earth	4	3	0	3	46.2	26.5	19.7
2	52	U. dioica	Earth	2	1	0	1	1.9	0.7	1.2
2	81	F. rubra	Moon	4	4	0	3	24.7	13.3	11.4
3	123	F. rubra	Moon	3	3	0	1	13.6	8.2	5.4
3	118	V. sativa sativa	Earth	2	2	0	2	132.4	12.2	120.2
3	100	A. montana	Earth	0	0	0	0
3	88	L. pendunculatus	Earth	4	4	0	4	35	16.1	18.9
3	86	M. officinalis	Mars	3	2	0	2	34	13.5	20.5
3	93	C. palustre	Moon	2	1	0	0	0.1	0.05	0.05
3	87	M. officinalis	Moon	3	0	0	3	5	0.1	5
3	119	V. sativa sativa	Mars	1	1	0	1	11.9	7.1	4.8
3	115	S. arvensis	Earth	0	0	0	0
3	90	L. pendunculatus	Moon	3	3	0	0	2.2	0.9	1.3
3	108	S. lycopersicum	Moon	3	1	0	0	22.6	11.3	11.3
3	113	D. carota	Mars	5	5	0	5	79.7	24.7	55
3	92	C. palustre	Mars	4	4	0	4	89.5	59.7	29.8
3	120	V. sativa sativa	Moon	0	0	0	0
3	114	D. carota	Moon	1	1	0	0	0.8	0.8	0.1
3	117	S. arvensis	Moon	1	0	0	0	0.1	0.05	0.05
3	124	L. sativum	Earth	5	5	0	1	21.7	12.5	9.2
3	112	D. carota	Earth	4	4	0	2	9.8	1.2	8.6
3	109	S. cereale	Earth	5	3	1	4	319.9	195.4	124.5
3	105	L. angustifolius	Moon	1	1	0	0	19	16.4	2.6
3	116	S. arvensis	Mars	0	0	0	0
3	89	L. pendunculatus	Mars	3	3	0	3	26.4	14.8	11.6
3	106	S. lycopersicum	Earth	2	2	0	2	42.7	16.8	25.9
3	98	S. reflexum	Mars	5	5	0	5	50.6	34.4	16.2
3	110	S. cereale	Mars	5	5	3	3	431.5	273.7	157.8
3	122	F. rubra	Mars	5	5	0	5	198.6	71.5	127.1
3	104	L. angustifolius	Mars	4	3	0	4	438.5	281.6	156.9
3	96	U. dioica	Moon	3	2	0	0	2.9	0.1	2.9
3	111	S. cereale	Moon	4	3	1	3	203.2	110.5	92.7
3	91	C. palustre	Earth	5	5	0	4	40.6	16.1	24.5
3	107	S. lycopersicum	Mars	4	4	0	4	222.1	112.6	109.5
3	97	S. reflexum	Earth	4	4	0	4	26.7	8.8	17.9
3	121	F. rubra	Earth	4	4	0	4	69.5	22.5	47
3	103	L. angustifolius	Earth	3	3	0	3	82.8	39.2	43.6
3	95	U. dioica	Mars	5	5	0	5	30.8	16.9	13.9
3	126	L. sativum	Moon	4	4	0	0	27.7	15.9	11.8
3	99	S. reflexum	Moon	4	4	0	4	10.3	7.4	2.9
3	101	A. montana	Mars	0	0	0	0
3	102	A. montana	Moon	0	0	0	0
3	125	L. sativum	Mars	5	5	3	5	127.7	78.3	49.4
3	94	U. dioica	Earth	4	4	0	0	43.2	0.9	42.3
3	85	M. officinalis	Earth	4	4	0	4	53.5	16.7	36.8
4	164	F. rubra	Mars	4	4	0	4	210.1	81.9	128.2
4	165	F. rubra	Moon	5	5	0	5	79	34.4	44.6
4	135	C. palustre	Moon	2	2	0	0	5.5	3.7	1.8
4	167	L. sativum	Mars	5	5	2	5	132.5	87.1	45.4
4	160	V. sativa sativa	Earth	2	2	0	2	34.8	20	14.8
4	148	S. lycopersicum	Earth	4	4	0	3	55.1	36.5	18.6
4	128	M. officinalis	Mars	2	2	0	1	4.9	1	3.9
4	138	U. dioica	Moon	3	1	0	0	1.1	0.5	0.6
4	139	S. reflexum	Earth	3	3	0	3	11.5	7.3	4.2
4	166	L. sativum	Earth	5	5	2	5	76.9	42.5	34.4
4	145	L. angustifolius	Earth	1	0	0	0	8.8	8.8	0.1
4	149	S. lycopersicum	Mars	5	5	0	5	158.9	141.8	17.1
4	136	U. dioica	Earth	2	2	0	2	1.7	0.1	1.6
4	158	S. arvensis	Mars	1	1	1	1	45.7	30.3	15.4
4	161	V. sativa sativa	Mars	0	0	0	0
4	144	A. montana	Moon	1	0	0	0	0.1	0.05	0.05
4	162	V. sativa sativa	Moon	0	0	0	0
4	150	S. lycopersicum	Moon	4	0	0	0	11.4	0.1	11.4
4	153	S. cereale	Moon	4	4	2	4	230	123.9	106.1
4	151	S. cereale	Earth	5	5	2	5	440.4	197.5	242.9
4	159	S. arvensis	Moon	0	0	0	0
4	147	L. angustifolius	Moon	1	0	0	0	18.5	18.5	0.1
4	137	U. dioica	Mars	3	3	0	3	26.7	16.1	10.6
4	132	L. pendunculatus	Moon	3	3	0	1	10.5	4.6	5.9
4	157	S. arvensis	Earth	0	0	0	0
4	142	A. montana	Earth	0	0	0	0
4	154	D. carota	Earth	5	3	0	5	18.5	11.2	7.3
4	168	L. sativum	Moon	4	4	0	0	32.1	12.8	19.3
4	131	L. pendunculatus	Mars	4	4	0	4	47.8	25.7	22.1
4	140	S. reflexum	Mars	4	4	0	4	70.5	53.6	16.9
4	133	C. palustre	Earth	3	3	0	2	31.3	19.7	11.6
4	163	F. rubra	Earth	4	4	0	4	57.1	22.4	34.7
4	152	S. cereale	Mars	5	4	4	5	723.2	296.4	426.8
4	155	D. carota	Mars	4	3	0	2	29.9	12.6	17.3
4	156	D. carota	Moon	5	4	0	0	8.6	3.9	4.7
4	143	A. montana	Mars	0	0	0	0
4	134	C. palustre	Mars	3	2	0	2	40.3	25.3	15
4	141	S. reflexum	Moon	3	3	0	3	2.5	1.3	1.2
4	146	L. angustifolius	Mars	4	3	0	4	306.7	176.9	129.8
4	130	L. pendunculatus	Earth	4	4	0	3	67.1	15.7	51.4
4	129	M. officinalis	Moon	4	3	0	4	91	47.7	43.3
4	127	M. officinalis	Earth	3	3	0	2	29.8	10.2	19.6
5	184	A. montana	Earth	0	0	0	0
5	201	S. arvensis	Moon	0	0	0	0
5	206	F. rubra	Mars	4	4	0	4	162	73.7	88.3
5	197	D. carota	Mars	5	5	0	5	62.3	41.1	21.2
5	209	L. sativum	Mars	5	5	5	5	119.8	73	46.8
5	182	S. reflexum	Mars	4	3	0	4	58.3	50.3	8
5	186	A. montana	Moon	1	1	0	1	3.2	2.5	0.7
5	173	L. pendunculatus	Mars	3	3	0	3	31.8	16.4	15.4
5	195	S. cereale	Moon	5	4	0	0	191.4	137.6	53.8
5	171	M. officinalis	Moon	4	4	0	3	42.3	12.2	30.1
5	180	U. dioica	Moon	0	0	0	0
5	181	S. reflexum	Earth	5	5	0	5	16.2	9.1	7.1
5	175	C. palustre	Earth	4	3	0	3	38.4	15.8	22.6
5	191	S. lycopersicum	Mars	4	4	0	4	232	135.9	96.1
5	192	S. lycopersicum	Moon	1	1	0	0	5.3	4.8	0.5
5	207	F. rubra	Moon	3	3	0	2	10.4	6.4	4
5	185	A. montana	Mars	0	0	0	0
5	174	L. pendunculatus	Moon	2	1	0	0	2	1.8	0.2
5	199	S. arvensis	Earth	1	0	0	1	0.1	0.1	0.1
5	202	V. sativa sativa	Earth	0	0	0	0
5	200	S. arvensis	Mars	1	1	1	1	71.1	54	17.1
5	203	V. sativa sativa	Mars	1	1	0	1	20.9	13.5	7.4
5	170	M. officinalis	Mars	5	5	0	4	69.6	32.4	37.2
5	190	S. lycopersicum	Earth	2	2	0	1	25.2	17	8.2
5	183	S. reflexum	Moon	3	3	0	3	2.1	1.5	0.6
5	204	V. sativa sativa	Moon	0	0	0	0
5	188	L. angustifolius	Mars	2	1	0	0	203.6	129.1	74.5
5	198	D. carota	Moon	3	1	0	1	10.4	2.7	7.7
5	208	L. sativum	Earth	5	4	1	5	51.3	28.5	22.8
5	187	L. angustifolius	Earth	3	3	0	3	72.4	49.9	22.5
5	177	C. palustre	Moon	4	4	0	3	34.4	17.5	16.9
5	172	L. pendunculatus	Earth	3	3	0	3	14.2	8.2	6
5	178	U. dioica	Earth	1	0	0	1	0.5	0.1	0.5
5	194	S. cereale	Mars	4	4	1	4	466.1	261.9	204.2
5	205	F. rubra	Earth	4	4	0	4	74.9	23.2	51.7
5	179	U. dioica	Mars	2	2	0	2	22.2	14.7	7.5
5	176	C. palustre	Mars	2	1	0	1	25.4	11.8	13.6
5	189	L. angustifolius	Moon	2	0	0	2	26.7	26.7	0.1
5	193	S. cereale	Earth	5	5	0	4	353	189.7	163.3
5	169	M. officinalis	Earth	3	0	0	3	0.9	0.5	0.4
5	196	D. carota	Earth	3	3	0	3	18.7	10.6	8.1
5	210	L. sativum	Moon	4	2	1	2	16.5	5.3	11.2
6	243	S. arvensis	Moon	0	0	0	0
6	251	L. sativum	Mars	5	5	4	5	129.5	87.2	42.3
6	219	C. palustre	Moon	3	2	0	0	6.5	1.9	4.6
6	230	L. angustifolius	Mars	3	1	0	0	28.8	28.4	0.4
6	248	F. rubra	Mars	5	5	0	5	194.3	85	109.3
6	227	A. montana	Mars	0	0	0	0
6	247	F. rubra	Earth	5	5	0	5	31.3	15.1	16.2
6	211	M. officinalis	Earth	2	1	0	1	21.6	6.3	15.3
6	228	A. montana	Moon	0	0	0	0
6	222	U. dioica	Moon	1	1	0	1	0.3	0.3	0.1
6	236	S. cereale	Mars	5	4	4	5	831.6	596.4	235.2
6	249	F. rubra	Moon	3	3	0	2	19.1	10.4	8.7
6	245	V. sativa sativa	Mars	0	0	0	0
6	250	L. sativum	Earth	5	5	0	5	71.2	54.4	16.8
6	225	S. reflexum	Moon	2	2	0	2	4.3	3.8	0.5
6	252	L. sativum	Moon	5	4	0	0	57.2	27.4	29.8
6	246	V. sativa sativa	Moon	0	0	0	0
6	244	V. sativa sativa	Earth	1	1	0	1	39.8	19.3	20.5
6	233	S. lycopersicum	Mars	5	5	0	5	209.6	113.2	96.4
6	239	D. carota	Mars	4	4	0	4	60.4	30.3	30.1
6	229	L. angustifolius	Earth	1	0	0	1	0.5	0.25	0.25
6	226	A. montana	Earth	0	0	0	0
6	217	C. palustre	Earth	4	1	0	2	13.6	5.9	7.7
6	220	U. dioica	Earth	2	2	0	2	4	0.6	3.4
6	234	S. lycopersicum	Moon	5	5	0	0	37.5	14	23.5
6	240	D. carota	Moon	4	4	0	0	12.8	3.4	9.4
6	221	U. dioica	Mars	3	3	0	3	40.2	17.3	22.9
6	214	L. pendunculatus	Earth	5	4	0	3	15.8	6.6	9.2
6	223	S. reflexum	Earth	5	5	0	4	8.9	4.7	4.2
6	232	S. lycopersicum	Earth	2	1	0	1	7.7	4	3.7
6	224	S. reflexum	Mars	5	5	0	5	123.4	93.4	30
6	216	L. pendunculatus	Moon	5	5	0	0	19.8	6.7	13.1
6	237	S. cereale	Moon	3	2	0	3	187.8	109.5	78.3
6	218	C. palustre	Mars	4	4	0	4	74.3	52.1	22.2
6	213	M. officinalis	Moon	5	2	0	2	50.4	13	37.4
6	231	L. angustifolius	Moon	0	0	0	0
6	238	D. carota	Earth	4	4	0	4	53.6	30	23.6
6	242	S. arvensis	Mars	1	1	1	1	49.6	34.8	14.8
6	241	S. arvensis	Earth	1	0	0	1	1.6	0.1	1.6
6	235	S. cereale	Earth	4	4	3	4	614.8	237.4	377.4
6	215	L. pendunculatus	Mars	5	5	0	4	106	37	69
6	212	M. officinalis	Mars	2	1	0	0	1	0.7	0.3
7	277	S. cereale	Earth	4	2	1	4	140.6	74.2	66.4
7	290	F. rubra	Mars	5	5	0	5	202	85.3	116.7
7	292	L. sativum	Earth	5	5	2	5	44.8	21.6	23.2
7	281	D. carota	Mars	5	5	0	5	117.5	42.1	75.4
7	279	S. cereale	Moon	2	1	0	1	195.2	140	55.2
7	259	C. palustre	Earth	2	2	0	2	21.9	10.2	11.7
7	283	S. arvensis	Earth	0	0	0	0
7	258	L. pendunculatus	Moon	2	1	0	0	1.1	1	0.1
7	264	U. dioica	Moon	2	2	0	0	3.6	0.1	3.5
7	291	F. rubra	Moon	2	2	0	1	7.3	6.5	0.8
7	255	M. officinalis	Moon	0	0	0	0
7	273	L. angustifolius	Moon	1	0	0	1	0.5	0.25	0.25
7	256	L. pendunculatus	Earth	4	4	0	4	50.9	31.1	19.8
7	265	S. reflexum	Earth	5	5	0	5	15.3	9.5	5.8
7	293	L. sativum	Mars	5	5	0	5	99.6	62	37.6
7	286	V. sativa sativa	Earth	2	2	0	2	89.2	54.9	34.3
7	280	D. carota	Earth	4	4	0	4	37	18.2	18.8
7	260	C. palustre	Mars	3	3	0	3	47	23.7	23.3
7	254	M. officinalis	Mars	2	2	0	2	36.5	19.4	17.1
7	289	F. rubra	Earth	5	5	0	5	59.1	21.7	37.4
7	282	D. carota	Moon	1	0	0	0	2.5	0.1	2.5
7	266	S. reflexum	Mars	4	4	0	4	41.1	32.9	8.2
7	276	S. lycopersicum	Moon	1	1	0	1	11.8	3.6	8.2
7	257	L. pendunculatus	Mars	4	3	0	4	114.7	34.5	80.2
7	275	S. lycopersicum	Mars	3	3	0	3	175.6	84.3	91.3
7	284	S. arvensis	Mars	2	2	2	2	116.4	33.8	82.6
7	263	U. dioica	Mars	1	1	0	1	24	14.6	9.4
7	271	L. angustifolius	Earth	2	1	0	1	124	46.2	77.8
7	278	S. cereale	Mars	5	5	2	5	527.2	312.4	214.8
7	285	S. arvensis	Moon	1	1	0	0	3.1	3.1	0.1
7	274	S. lycopersicum	Earth	3	3	0	3	27.5	20.6	6.9
7	294	L. sativum	Moon	5	5	2	5	71.9	40.5	31.4
7	253	M. officinalis	Earth	3	2	0	3	39.7	10.3	29.4
7	261	C. palustre	Moon	2	0	0	0	0.1	0.05	0.05
7	269	A. montana	Mars	3	2	0	2	19.9	10.5	9.4
7	287	V. sativa sativa	Mars	2	2	0	2	80.7	45.9	34.8
7	270	A. montana	Moon	0	0	0	0
7	288	V. sativa sativa	Moon	0	0	0	0
7	262	U. dioica	Earth	3	3	0	3	2.3	1.5	0.8
7	272	L. angustifolius	Mars	0	0	0	0
7	267	S. reflexum	Moon	3	3	0	3	1.3	1.1	0.2
7	268	A. montana	Earth	0	0	0	0
8	331	F. rubra	Earth	5	5	0	2	66.2	27.2	39
8	295	M. officinalis	Earth	5	1	0	5	29.9	6.4	23.5
8	299	L. pendunculatus	Mars	5	5	0	5	159	57.7	101.3
8	306	U. dioica	Moon	3	3	0	0	0.1	0.05	0.05
8	335	L. sativum	Mars	5	5	3	5	87	60.6	26.4
8	302	C. palustre	Mars	4	4	0	4	51.8	31.9	19.9
8	334	L. sativum	Earth	4	2	0	2	18.6	13.3	5.3
8	328	V. sativa sativa	Earth	2	2	0	2	40	25.4	14.6
8	315	L. angustifolius	Moon	2	0	0	0	66.9	66.8	0.1
8	305	U. dioica	Mars	4	4	0	4	52.1	25	27.1
8	323	D. carota	Mars	5	5	0	5	78.2	47.3	30.9
8	301	C. palustre	Earth	4	4	0	3	28.9	13.3	15.6
8	325	S. arvensis	Earth	0	0	0	0
8	296	M. officinalis	Mars	5	4	0	4	57.4	28.4	29
8	316	S. lycopersicum	Earth	3	1	0	1	12.9	3.8	9.1
8	336	L. sativum	Moon	5	4	1	5	48.7	22.4	26.3
8	310	A. montana	Earth	1	1	0	1	9.4	6.2	3.2
8	300	L. pendunculatus	Moon	5	5	0	0	1.3	1.3	0.1
8	312	A. montana	Moon	1	0	0	0	0.1	0.05	0.05
8	318	S. lycopersicum	Moon	3	1	0	2	11.6	7.6	4
8	330	V. sativa sativa	Moon	0	0	0	0
8	329	V. sativa sativa	Mars	1	0	0	1	11.4	0.1	11.4
8	314	L. angustifolius	Mars	3	3	0	3	229.6	141.8	87.8
8	326	S. arvensis	Mars	1	1	1	1	70.5	34	36.5
8	321	S. cereale	Moon	4	4	1	4	427.1	150.4	276.7
8	319	S. cereale	Earth	4	2	0	1	313.7	109.8	203.9
8	303	C. palustre	Moon	3	0	0	3	0.5	0.25	0.25
8	309	S. reflexum	Moon	4	4	0	3	3.5	2.1	1.4
8	333	F. rubra	Moon	3	3	0	3	22.3	8.5	13.8
8	324	D. carota	Moon	3	3	0	2	29.4	10.8	18.6
8	308	S. reflexum	Mars	5	5	0	5	103.7	58.4	45.3
8	313	L. angustifolius	Earth	2	2	0	2	114.9	65.3	49.6
8	297	M. officinalis	Moon	2	1	0	1	13.4	0.5	12.9
8	317	S. lycopersicum	Mars	5	5	0	5	216.1	120	96.1
8	307	S. reflexum	Earth	5	5	0	5	13.3	7.8	5.5
8	332	F. rubra	Mars	4	4	0	3	270.4	80.3	190.1
8	327	S. arvensis	Moon	0	0	0	0
8	322	D. carota	Earth	4	4	0	4	31.9	12.2	19.7
8	320	S. cereale	Mars	4	3	2	3	479.4	312	167.4
8	304	U. dioica	Earth	2	2	0	2	3.3	0.7	2.6
8	311	A. montana	Mars	0	0	0	0
8	298	L. pendunculatus	Earth	5	5	0	5	37	16.6	20.4
9	372	V. sativa sativa	Moon	0	0	0	0
9	359	S. lycopersicum	Mars	5	4	0	5	100.6	58.5	42.1
9	354	A. montana	Moon	0	0	0	0
9	349	S. reflexum	Earth	5	5	0	5	49.9	10.5	39.4
9	355	L. angustifolius	Earth	2	2	0	2	34.7	33.7	1
9	340	L. pendunculatus	Earth	2	2	0	1	23.2	1	22.2
9	361	S. cereale	Earth	3	3	1	3	221.9	123.4	98.5
9	339	M. officinalis	Moon	4	1	0	0	7.5	5.1	2.4
9	368	S. arvensis	Mars	3	2	1	3	106.5	41.1	65.4
9	377	L. sativum	Mars	4	4	1	4	132	63.9	68.1
9	345	C. palustre	Moon	4	0	0	4	2.8	2.8	0.1
9	366	D. carota	Moon	4	3	0	3	21.4	8.9	12.5
9	378	L. sativum	Moon	4	3	0	4	22.7	14.4	8.3
9	369	S. arvensis	Moon	0	0	0	0
9	374	F. rubra	Mars	4	4	0	4	133.2	43	90.2
9	353	A. montana	Mars	0	0	0	0
9	342	L. pendunculatus	Moon	4	1	0	0	2.4	0.1	2.4
9	365	D. carota	Mars	4	3	0	3	40.5	15.6	24.9
9	358	S. lycopersicum	Earth	5	5	0	5	65.1	35.9	29.2
9	360	S. lycopersicum	Moon	2	0	0	1	6.2	2.8	3.4
9	364	D. carota	Earth	5	4	0	5	27.7	8.3	19.4
9	356	L. angustifolius	Mars	2	0	0	0	0.1	0.05	0.05
9	357	L. angustifolius	Moon	2	0	0	0	44.7	44.7	0.1
9	373	F. rubra	Earth	5	5	0	5	43	18.6	24.4
9	351	S. reflexum	Moon	4	4	0	3	1.9	0.8	1.1
9	348	U. dioica	Moon	0	0	0	0
9	346	U. dioica	Earth	2	2	0	1	0.5	0.1	0.4
9	343	C. palustre	Earth	3	3	0	3	26.9	10.1	16.8
9	367	S. arvensis	Earth	0	0	0	0
9	371	V. sativa sativa	Mars	0	0	0	0
9	341	L. pendunculatus	Mars	3	3	0	3	31.9	14.6	17.3
9	350	S. reflexum	Mars	4	4	0	3	53	43.8	9.2
9	347	U. dioica	Mars	3	3	0	3	106.9	42.6	64.3
9	363	S. cereale	Moon	5	2	2	5	308.8	176.4	132.4
9	338	M. officinalis	Mars	3	3	0	3	217.6	38.4	179.2
9	370	V. sativa sativa	Earth	1	1	0	1	5.6	4	1.6
9	352	A. montana	Earth	1	0	0	1	4.3	1.4	2.9
9	376	L. sativum	Earth	5	5	1	5	85	40	45
9	362	S. cereale	Mars	5	5	2	5	550.3	328.3	222
9	375	F. rubra	Moon	3	3	0	2	18.9	11.3	7.6
9	344	C. palustre	Mars	4	4	0	4	54.4	35.7	18.7
9	337	M. officinalis	Earth	4	4	0	4	33.5	15.8	17.7
10	391	S. reflexum	Earth	4	4	0	4	18	6.5	11.5
10	405	S. cereale	Moon	3	3	3	3	352.3	225.5	126.8
10	392	S. reflexum	Mars	3	3	0	3	62.7	39.3	23.4
10	415	F. rubra	Earth	5	5	0	5	81.4	29.5	51.9
10	403	S. cereale	Earth	5	5	2	5	546.1	251.4	294.7
10	420	L. sativum	Moon	5	5	1	5	68.4	41.1	27.3
10	381	M. officinalis	Moon	4	4	0	4	49.3	8.1	41.2
10	402	S. lycopersicum	Moon	4	3	0	3	34.3	21.8	12.5
10	395	A. montana	Mars	0	0	0	0
10	385	C. palustre	Earth	5	4	0	5	55.2	27.6	27.6
10	389	U. dioica	Mars	2	2	0	2	36.3	19.3	17
10	406	D. carota	Earth	5	5	0	5	58.7	29.7	29
10	396	A. montana	Moon	1	0	0	0	0.1	0.05	0.05
10	394	A. montana	Earth	2	1	0	1	6.8	5.3	1.5
10	388	U. dioica	Earth	3	3	0	0	0.3	0.2	0.1
10	414	V. sativa sativa	Moon	0	0	0	0
10	380	M. officinalis	Mars	4	4	0	3	68.4	25.9	42.5
10	413	V. sativa sativa	Mars	2	2	0	2	62.8	33.5	29.3
10	412	V. sativa sativa	Earth	3	3	0	3	113.8	54.6	59.2
10	401	S. lycopersicum	Mars	5	5	0	5	205.1	111.4	93.7
10	390	U. dioica	Moon	1	1	0	0	1.6	1.1	0.5
10	411	S. arvensis	Moon	0	0	0	0
10	379	M. officinalis	Earth	2	2	0	2	12	5.9	6.1
10	404	S. cereale	Mars	5	4	3	5	519.3	291.9	227.4
10	386	C. palustre	Mars	3	3	0	3	95.6	40.6	55
10	407	D. carota	Mars	5	5	0	5	71.6	42.8	28.8
10	410	S. arvensis	Mars	2	2	2	2	64	29	35
10	399	L. angustifolius	Moon	2	0	0	0	48.4	48.4	0.1
10	398	L. angustifolius	Mars	1	0	0	1	0.5	0.25	0.25
10	419	L. sativum	Mars	5	5	4	5	147.5	92.5	55
10	397	L. angustifolius	Earth	1	1	0	1	68.5	32	36.5
10	418	L. sativum	Earth	5	5	4	5	123	64.9	58.1
10	384	L. pendunculatus	Moon	2	2	0	0	2	1.3	0.7
10	383	L. pendunculatus	Mars	3	3	0	3	44	24.4	19.6
10	408	D. carota	Moon	5	4	0	5	75.4	46.6	28.8
10	387	C. palustre	Moon	3	3	0	0	5.4	4.8	0.6
10	416	F. rubra	Mars	5	5	0	5	210.7	79.9	130.8
10	400	S. lycopersicum	Earth	2	2	0	2	38.8	29	9.8
10	417	F. rubra	Moon	3	3	0	3	12.9	7	5.9
10	393	S. reflexum	Moon	4	4	0	4	3	2.8	0.2
10	382	L. pendunculatus	Earth	5	5	0	5	49	20.4	28.6
10	409	S. arvensis	Earth	0	0	0	0
11	430	U. dioica	Earth	0	0	0	0
11	456	V. sativa sativa	Moon	0	0	0	0
11	426	L. pendunculatus	Moon	5	4	0	0	8.5	4.3	4.2
11	459	F. rubra	Moon	3	3	0	0	20.9	12	8.9
11	429	C. palustre	Moon	4	1	0	0	1.9	1.7	0.2
11	457	F. rubra	Earth	4	4	0	4	62.7	16.4	46.3
11	424	L. pendunculatus	Earth	5	5	0	5	48.7	18.7	30
11	445	S. cereale	Earth	3	3	0	3	232.7	113.1	119.6
11	422	M. officinalis	Mars	4	3	0	3	71.2	45.4	25.8
11	428	C. palustre	Mars	4	3	0	2	36	23.1	12.9
11	449	D. carota	Mars	5	5	0	5	71.9	37.5	34.4
11	460	L. sativum	Earth	5	5	2	4	75.9	49	26.9
11	437	A. montana	Mars	0	0	0	0
11	432	U. dioica	Moon	2	0	0	0	0.9	0.7	0.2
11	436	A. montana	Earth	2	0	0	2	1.1	1.1	0.1
11	431	U. dioica	Mars	4	4	0	4	65.1	27.4	37.7
11	448	D. carota	Earth	4	4	0	4	40.3	19.6	20.7
11	451	S. arvensis	Earth	0	0	0	0
11	450	D. carota	Moon	4	3	0	2	19.4	8.1	11.3
11	421	M. officinalis	Earth	3	3	0	2	57.4	14.8	42.6
11	440	L. angustifolius	Mars	3	2	0	2	324.4	224.3	100.1
11	427	C. palustre	Earth	0	0	0	0
11	446	S. cereale	Mars	5	5	5	5	956.3	502.5	453.8
11	438	A. montana	Moon	0	0	0	0
11	433	S. reflexum	Earth	4	4	0	4	12.9	6.8	6.1
11	453	S. arvensis	Moon	0	0	0	0
11	454	V. sativa sativa	Earth	1	1	0	1	20.6	14.7	5.9
11	435	S. reflexum	Moon	3	2	0	2	2	1.5	0.5
11	452	S. arvensis	Mars	0	0	0	0
11	423	M. officinalis	Moon	5	3	0	1	18.6	6.6	12
11	441	L. angustifolius	Moon	0	0	0	0
11	447	S. cereale	Moon	5	5	0	5	338.5	195.1	143.4
11	425	L. pendunculatus	Mars	3	3	0	3	48.5	28.3	20.2
11	444	S. lycopersicum	Moon	4	3	0	0	61	32.5	28.5
11	443	S. lycopersicum	Mars	5	5	0	5	279.8	155.5	124.3
11	458	F. rubra	Mars	5	5	0	5	122.7	54.4	68.3
11	461	L. sativum	Mars	4	4	1	4	91.1	61	30.1
11	455	V. sativa sativa	Mars	2	2	0	2	54.2	33.1	21.1
11	462	L. sativum	Moon	5	4	1	3	60.4	43.1	17.3
11	434	S. reflexum	Mars	5	5	0	5	62.6	42.2	20.4
11	439	L. angustifolius	Earth	5	4	0	5	339.9	184.9	155
11	442	S. lycopersicum	Earth	5	3	0	4	31.5	20.1	11.4
12	498	V. sativa sativa	Moon	0	0	0	0
12	477	S. reflexum	Moon	2	2	0	2	1.7	0.9	0.8
12	495	S. arvensis	Moon	0	0	0	0
12	479	A. montana	Mars	0	0	0	0
12	492	D. carota	Moon	5	2	0	0	9.6	7.6	2
12	502	L. sativum	Earth	5	5	2	5	80.7	40.9	39.8
12	488	S. cereale	Mars	4	3	3	4	457.2	282.6	174.6
12	504	L. sativum	Moon	5	4	0	0	25.7	10.4	15.3
12	494	S. arvensis	Mars	1	0	0	1	0.1	0.1	0.1
12	484	S. lycopersicum	Earth	3	3	0	3	45.8	29.3	16.5
12	474	U. dioica	Moon	2	1	0	0	1.8	0.1	1.8
12	483	L. angustifolius	Moon	2	0	0	2	65.5	65.5	0.1
12	469	C. palustre	Earth	3	3	0	3	38.5	20.1	18.4
12	496	V. sativa sativa	Earth	1	1	0	1	25.4	15.9	9.5
12	503	L. sativum	Mars	5	5	2	5	137	63.9	73.1
12	489	S. cereale	Moon	4	3	2	4	298.6	224.7	73.9
12	491	D. carota	Mars	4	4	0	4	55.4	22.3	33.1
12	490	D. carota	Earth	5	4	0	4	66.4	30.4	36
12	466	L. pendunculatus	Earth	5	5	0	5	51.1	20.5	30.6
12	463	M. officinalis	Earth	4	2	0	1	45.6	11.2	34.4
12	497	V. sativa sativa	Mars	1	1	0	1	15.6	8.4	7.2
12	472	U. dioica	Earth	3	3	0	3	1	0.3	0.7
12	493	S. arvensis	Earth	0	0	0	0
12	499	F. rubra	Earth	4	4	0	4	46.6	22.7	23.9
12	501	F. rubra	Moon	5	5	0	5	21.5	15	6.5
12	480	A. montana	Moon	0	0	0	0
12	476	S. reflexum	Mars	3	3	0	3	72.6	58.9	13.7
12	467	L. pendunculatus	Mars	4	4	0	4	111.1	43.8	67.3
12	485	S. lycopersicum	Mars	4	2	0	2	125.4	76.9	48.5
12	487	S. cereale	Earth	3	2	2	3	252.6	141.6	111
12	481	L. angustifolius	Earth	1	1	0	1	34.7	22.3	12.4
12	470	C. palustre	Mars	2	2	0	2	56.3	41	15.3
12	478	A. montana	Earth	0	0	0	0
12	471	C. palustre	Moon	5	4	0	3	30.3	13.5	16.8
12	465	M. officinalis	Moon	3	2	0	0	41.1	14.8	26.3
12	486	S. lycopersicum	Moon	2	1	0	0	9.3	6.7	2.6
12	482	L. angustifolius	Mars	2	1	0	2	152.9	90.3	62.6
12	475	S. reflexum	Earth	5	5	0	5	8	5.5	2.5
12	473	U. dioica	Mars	4	4	0	4	63.9	37.8	26.1
12	500	F. rubra	Mars	5	5	0	5	199.3	90.7	108.6
12	468	L. pendunculatus	Moon	3	1	0	0	2.6	0.5	2.1
12	464	M. officinalis	Mars	3	3	0	2	34.9	20.9	14
13	508	L. pendunculatus	Earth	2	1	0	2	3.6	1.4	2.2
13	532	D. carota	Earth	3	3	0	3	29.9	12.4	17.5
13	517	S. reflexum	Earth	5	5	0	4	17	11	6
13	526	S. lycopersicum	Earth	2	2	0	1	15.6	8.2	7.4
13	544	L. sativum	Earth	5	5	2	5	53.2	30.4	22.8
13	514	U. dioica	Earth	5	5	0	5	9.2	2	7.2
13	518	S. reflexum	Mars	5	5	0	5	74.6	64.1	10.5
13	507	M. officinalis	Moon	2	1	0	0	3.7	2.9	0.8
13	506	M. officinalis	Mars	4	3	0	3	120.5	48.5	72
13	528	S. lycopersicum	Moon	5	4	0	0	27.8	18.9	8.9
13	505	M. officinalis	Earth	0	0	0	0
13	519	S. reflexum	Moon	4	4	0	4	7.1	4.5	2.6
13	512	C. palustre	Mars	3	3	0	3	59.1	34.5	24.6
13	529	S. cereale	Earth	4	3	0	4	308.6	163.4	145.2
13	521	A. montana	Mars	1	0	0	1	2.6	1.4	1.2
13	527	S. lycopersicum	Mars	3	3	0	3	178.6	112.7	65.9
13	537	S. arvensis	Moon	1	1	0	0	3.5	2.5	1
13	543	F. rubra	Moon	4	4	0	4	24.3	13.7	10.6
13	525	L. angustifolius	Moon	0	0	0	0
13	515	U. dioica	Mars	3	3	0	3	56.4	31.3	25.1
13	533	D. carota	Mars	5	5	0	5	57	32.8	24.2
13	530	S. cereale	Mars	4	3	0	4	491.2	248	243.2
13	534	D. carota	Moon	4	4	0	0	8.9	5.8	3.1
13	531	S. cereale	Moon	5	4	0	0	130.2	89.2	41
13	522	A. montana	Moon	0	0	0	0
13	535	S. arvensis	Earth	0	0	0	0
13	538	V. sativa sativa	Earth	1	1	0	1	18.2	11.8	6.4
13	511	C. palustre	Earth	2	2	0	2	37.1	12.9	24.2
13	509	L. pendunculatus	Mars	4	4	0	3	37.8	20.5	17.3
13	536	S. arvensis	Mars	2	2	2	2	46.1	28.1	18
13	541	F. rubra	Earth	4	4	0	4	65.3	25.9	39.4
13	523	L. angustifolius	Earth	1	0	0	1	17.6	17.6	0.1
13	513	C. palustre	Moon	2	0	0	0	3	1.8	1.2
13	510	L. pendunculatus	Moon	3	1	0	0	4	3.2	0.8
13	542	F. rubra	Mars	4	4	0	4	171.8	64.3	107.5
13	516	U. dioica	Moon	1	0	0	1	1.1	0.1	1.1
13	545	L. sativum	Mars	5	4	2	4	150.8	65.7	85.1
13	520	A. montana	Earth	0	0	0	0
13	524	L. angustifolius	Mars	1	0	0	0	0.1	0.05	0.05
13	539	V. sativa sativa	Mars	1	1	0	1	15.1	10.4	4.7
13	540	V. sativa sativa	Moon	0	0	0	0
13	546	L. sativum	Moon	4	2	0	0	19	13.1	5.9
14	568	S. lycopersicum	Earth	4	4	0	4	52.7	42	10.7
14	567	L. angustifolius	Moon	1	0	0	0	23.1	23.1	0.1
14	574	D. carota	Earth	3	1	0	1	7.7	2.5	5.2
14	586	L. sativum	Earth	5	4	0	4	38.1	21	17.1
14	564	A. montana	Moon	0	0	0	0
14	559	S. reflexum	Earth	5	5	0	5	25.6	9.1	16.5
14	584	F. rubra	Mars	4	4	0	4	91	34.6	56.4
14	576	D. carota	Moon	3	2	0	0	6	4.5	1.5
14	585	F. rubra	Moon	4	4	0	4	19.9	13.6	6.3
14	588	L. sativum	Moon	5	4	0	2	35.3	17.6	17.7
14	550	L. pendunculatus	Earth	3	3	0	2	13	9.1	3.9
14	551	L. pendunculatus	Mars	4	4	0	4	33.7	16.1	17.6
14	571	S. cereale	Earth	3	3	1	3	347.5	144.1	203.4
14	583	F. rubra	Earth	5	5	0	5	75.3	30.1	45.2
14	569	S. lycopersicum	Mars	4	4	0	4	191.7	111.1	80.6
14	587	L. sativum	Mars	5	5	2	4	130.6	72.3	58.3
14	562	A. montana	Earth	0	0	0	0
14	580	V. sativa sativa	Earth	2	2	0	2	60.1	30.4	29.7
14	553	C. palustre	Earth	5	3	0	2	25.4	12	13.4
14	552	L. pendunculatus	Moon	4	4	0	0	6.7	2.5	4.2
14	566	L. angustifolius	Mars	1	0	0	0	0.1	0.05	0.05
14	560	S. reflexum	Mars	4	4	0	4	44.1	32.8	11.3
14	549	M. officinalis	Moon	2	1	0	0	4.9	3.8	1.1
14	570	S. lycopersicum	Moon	3	1	0	0	3.7	0.1	3.7
14	555	C. palustre	Moon	2	1	0	0	4.6	2.3	2.3
14	572	S. cereale	Mars	5	4	4	4	732	478.1	253.9
14	578	S. arvensis	Mars	1	1	1	1	26.7	15.7	11
14	547	M. officinalis	Earth	3	2	0	2	36.6	8.6	28
14	565	L. angustifolius	Earth	2	1	0	2	61.2	41.1	20.1
14	558	U. dioica	Moon	1	0	0	0	0.3	0.1	0.3
14	563	A. montana	Mars	1	1	0	1	11.1	4.8	6.3
14	581	V. sativa sativa	Mars	0	0	0	0
14	579	S. arvensis	Moon	1	1	0	1	11.6	7.6	4
14	557	U. dioica	Mars	3	2	0	2	41.3	20.1	21.2
14	577	S. arvensis	Earth	0	0	0	0
14	582	V. sativa sativa	Moon	0	0	0	0
14	554	C. palustre	Mars	3	3	0	3	45.7	32.5	13.2
14	561	S. reflexum	Moon	2	2	0	2	2	1	1
14	556	U. dioica	Earth	5	5	0	5	5.4	2.9	2.5
14	548	M. officinalis	Mars	4	4	0	4	144.6	39.7	104.9
14	573	S. cereale	Moon	3	2	0	1	158.8	117.8	41
14	575	D. carota	Mars	5	4	0	4	69.3	29.8	39.5
15	616	D. carota	Earth	4	4	0	2	18.4	7	11.4
15	597	C. palustre	Moon	3	2	0	0	10.6	7.2	3.4
15	593	L. pendunculatus	Mars	4	3	0	4	26.5	8.5	18
15	589	M. officinalis	Earth	5	5	0	4	40.2	18.7	21.5
15	624	V. sativa sativa	Moon	0	0	0	0
15	591	M. officinalis	Moon	2	1	0	0	4.9	2.1	2.8
15	598	U. dioica	Earth	1	1	0	1	0.3	0.1	0.3
15	626	F. rubra	Mars	4	4	0	4	226.9	66.3	160.6
15	625	F. rubra	Earth	5	5	0	5	59.6	29.5	30.1
15	601	S. reflexum	Earth	5	5	0	5	19	14.6	4.4
15	628	L. sativum	Earth	5	4	0	5	60.4	39	21.4
15	592	L. pendunculatus	Earth	4	4	0	4	29	15.8	13.2
15	602	S. reflexum	Mars	4	4	0	4	40	34.5	5.5
15	594	L. pendunculatus	Moon	3	1	0	0	2.7	1.8	0.9
15	595	C. palustre	Earth	5	4	0	4	44.1	16.1	28
15	612	S. lycopersicum	Moon	5	4	0	2	36.8	21.7	15.1
15	610	S. lycopersicum	Earth	3	2	0	3	31.2	21.9	9.3
15	611	S. lycopersicum	Mars	5	5	0	5	227.4	147.6	79.8
15	596	C. palustre	Mars	3	3	0	2	30.7	18.8	11.9
15	630	L. sativum	Moon	5	2	0	0	34.9	24.6	10.3
15	614	S. cereale	Mars	4	4	4	4	598.2	330.1	268.1
15	629	L. sativum	Mars	5	5	4	5	168.2	65.1	103.1
15	609	L. angustifolius	Moon	2	1	0	1	74.1	71.6	2.5
15	623	V. sativa sativa	Mars	0	0	0	0
15	604	A. montana	Earth	0	0	0	0
15	605	A. montana	Mars	0	0	0	0
15	620	S. arvensis	Mars	2	2	2	2	57.3	30.5	26.8
15	619	S. arvensis	Earth	0	0	0	0
15	599	U. dioica	Mars	3	3	0	2	101.2	25.1	76.1
15	603	S. reflexum	Moon	3	3	0	3	1.8	1.4	0.4
15	613	S. cereale	Earth	4	4	1	4	311.1	183.7	127.4
15	590	M. officinalis	Mars	1	0	0	0	0.1	0.05	0.05
15	606	A. montana	Moon	0	0	0	0
15	627	F. rubra	Moon	3	3	0	0	19.3	9.5	9.8
15	618	D. carota	Moon	3	0	0	0	3.7	3.7	0.1
15	600	U. dioica	Moon	1	0	0	1	0.5	0.5	0.1
15	622	V. sativa sativa	Earth	2	2	0	2	48	20.2	27.8
15	608	L. angustifolius	Mars	1	0	0	0	0.1	0.05	0.05
15	607	L. angustifolius	Earth	3	2	0	3	136.1	82.7	53.4
15	621	S. arvensis	Moon	0	0	0	0
15	615	S. cereale	Moon	3	1	0	0	64.5	55.9	8.6
15	617	D. carota	Mars	4	3	0	3	81.7	51.7	30
16	661	S. arvensis	Earth	1	1	0	1	13	5	8
16	649	L. angustifolius	Earth	1	0	0	1	29.5	29.5	0.1
16	670	L. sativum	Earth	4	4	1	4	71.1	50.8	20.3
16	657	S. cereale	Moon	5	4	1	3	253	114.3	138.7
16	652	S. lycopersicum	Earth	4	4	0	4	43.3	29.8	13.5
16	654	S. lycopersicum	Moon	5	3	0	3	44.7	21.8	22.9
16	644	S. reflexum	Mars	5	5	0	5	142.9	81.4	61.5
16	637	C. palustre	Earth	2	2	0	2	1.8	1.7	0.1
16	642	U. dioica	Moon	1	1	0	0	0.7	0.1	0.7
16	656	S. cereale	Mars	5	4	4	5	673.2	430.2	243
16	650	L. angustifolius	Mars	4	2	0	4	50.8	50.8	0.1
16	647	A. montana	Mars	1	0	0	1	0.7	0.1	0.7
16	659	D. carota	Mars	5	5	0	5	78.1	21.7	56.4
16	633	M. officinalis	Moon	3	3	0	0	11.1	6.6	4.5
16	636	L. pendunculatus	Moon	2	2	0	0	3.3	2.9	0.4
16	664	V. sativa sativa	Earth	2	2	0	2	37.8	25.7	12.1
16	632	M. officinalis	Mars	4	3	0	4	66.2	20.9	45.3
16	655	S. cereale	Earth	3	3	3	3	329	187.2	141.8
16	665	V. sativa sativa	Mars	3	3	0	3	55.4	40.2	15.2
16	666	V. sativa sativa	Moon	0	0	0	0
16	635	L. pendunculatus	Mars	3	3	0	3	77.7	27.2	50.5
16	645	S. reflexum	Moon	1	1	0	1	1.4	0.8	0.6
16	660	D. carota	Moon	4	1	0	0	5.7	4.9	0.8
16	663	S. arvensis	Moon	1	1	0	0	1.5	1.2	0.3
16	669	F. rubra	Moon	3	3	0	1	5.8	3.9	1.9
16	653	S. lycopersicum	Mars	5	5	0	5	145.5	101.5	44
16	643	S. reflexum	Earth	3	3	0	3	7.1	3.7	3.4
16	639	C. palustre	Moon	4	4	0	0	3.7	1.8	1.9
16	667	F. rubra	Earth	5	5	0	5	54.1	23.7	30.4
16	648	A. montana	Moon	1	0	0	0	0.1	0.05	0.05
16	668	F. rubra	Mars	4	4	0	4	173.4	33.3	140.1
16	671	L. sativum	Mars	5	4	2	5	142.5	48.1	94.4
16	631	M. officinalis	Earth	2	0	0	1	9.8	4.4	5.4
16	640	U. dioica	Earth	0	0	0	0
16	641	U. dioica	Mars	2	2	0	2	38.8	31.9	6.9
16	638	C. palustre	Mars	2	1	0	1	6.1	5.7	0.4
16	662	S. arvensis	Mars	1	1	1	1	37	18	19
16	658	D. carota	Earth	3	2	0	2	23.6	13.2	10.4
16	672	L. sativum	Moon	4	4	0	0	28.7	20.2	8.5
16	651	L. angustifolius	Moon	1	0	0	1	0.5	0.25	0.25
16	646	A. montana	Earth	0	0	0	0
16	634	L. pendunculatus	Earth	2	2	0	2	27	10.7	16.3
17	706	V. sativa sativa	Earth	1	0	0	1	10.5	10.5	0.1
17	699	S. cereale	Moon	5	4	3	4	313.1	203.8	109.3
17	707	V. sativa sativa	Mars	1	1	0	1	88.1	28.6	59.5
17	700	D. carota	Earth	5	4	0	4	51.7	29	22.7
17	681	C. palustre	Moon	3	1	0	1	32.1	15.2	16.9
17	685	S. reflexum	Earth	5	5	0	5	23.2	14.6	8.6
17	709	F. rubra	Earth	4	4	0	4	19.1	11.9	7.2
17	695	S. lycopersicum	Mars	5	4	0	4	167.5	110.3	57.2
17	694	S. lycopersicum	Earth	5	5	0	4	77.2	45.2	32
17	713	L. sativum	Mars	4	4	1	4	113.9	79.6	34.3
17	704	S. arvensis	Mars	3	3	1	3	43.6	30.9	12.7
17	691	L. angustifolius	Earth	1	0	0	1	0.5	0.25	0.25
17	711	F. rubra	Moon	4	4	0	4	41.2	12.2	29
17	684	U. dioica	Moon	0	0	0	0
17	712	L. sativum	Earth	5	4	0	3	38.3	27.3	11
17	703	S. arvensis	Earth	0	0	0	0
17	675	M. officinalis	Moon	3	3	0	1	26.5	5.5	21
17	682	U. dioica	Earth	1	1	0	1	2.1	0.1	2.1
17	701	D. carota	Mars	5	5	0	5	72.2	36.7	35.5
17	686	S. reflexum	Mars	5	5	0	4	57	45.5	11.5
17	702	D. carota	Moon	4	1	0	0	6.1	6	0.1
17	697	S. cereale	Earth	2	2	1	2	207.9	111.1	96.8
17	683	U. dioica	Mars	2	2	0	2	20.3	7.4	12.9
17	710	F. rubra	Mars	5	5	0	5	148	70.4	77.6
17	673	M. officinalis	Earth	4	2	0	1	9.4	5.5	3.9
17	692	L. angustifolius	Mars	2	1	0	2	72.1	55.7	16.4
17	690	A. montana	Moon	0	0	0	0
17	677	L. pendunculatus	Mars	3	3	0	3	32.7	17.3	15.4
17	698	S. cereale	Mars	4	4	3	4	542.5	328.2	214.3
17	687	S. reflexum	Moon	3	3	0	3	6	3.2	2.8
17	680	C. palustre	Mars	3	2	0	2	35.5	20.3	15.2
17	696	S. lycopersicum	Moon	4	3	0	3	42	30.6	11.4
17	678	L. pendunculatus	Moon	4	3	0	2	10.1	6.8	3.3
17	676	L. pendunculatus	Earth	3	3	0	3	9.7	4.8	4.9
17	689	A. montana	Mars	0	0	0	0
17	714	L. sativum	Moon	4	4	0	0	35.7	19.9	15.8
17	705	S. arvensis	Moon	0	0	0	0
17	708	V. sativa sativa	Moon	0	0	0	0
17	688	A. montana	Earth	0	0	0	0
17	693	L. angustifolius	Moon	1	0	0	1	42	42	0.1
17	679	C. palustre	Earth	5	4	0	2	15.8	8.3	7.5
17	674	M. officinalis	Mars	4	3	0	2	53.2	26.5	26.7
18	751	F. rubra	Earth	5	5	0	5	36.9	22.5	14.4
18	720	L. pendunculatus	Moon	4	0	0	0	3.7	2.2	1.5
18	728	S. reflexum	Mars	4	3	0	4	75.8	51.4	24.4
18	730	A. montana	Earth	0	0	0	0
18	754	L. sativum	Earth	5	4	2	4	71.5	20.7	50.8
18	750	V. sativa sativa	Moon	0	0	0	0
18	727	S. reflexum	Earth	4	4	0	4	28.7	16	12.7
18	721	C. palustre	Earth	4	1	0	0	0.1	0.05	0.05
18	722	C. palustre	Mars	3	3	0	3	62.5	41.8	20.7
18	726	U. dioica	Moon	0	0	0	0
18	738	S. lycopersicum	Moon	5	3	0	0	20.4	17.1	3.3
18	749	V. sativa sativa	Mars	2	2	0	2	102.8	53.9	48.9
18	739	S. cereale	Earth	5	5	1	3	212.5	144.8	67.7
18	716	M. officinalis	Mars	3	3	0	3	78	33	45
18	737	S. lycopersicum	Mars	4	4	0	4	153.9	103.2	50.7
18	747	S. arvensis	Moon	0	0	0	0
18	723	C. palustre	Moon	4	3	0	0	13.7	4.7	9
18	756	L. sativum	Moon	5	5	0	0	41.5	20.7	20.8
18	748	V. sativa sativa	Earth	2	2	0	2	43.8	22.4	21.4
18	746	S. arvensis	Mars	2	2	2	2	95.7	44.9	50.8
18	745	S. arvensis	Earth	0	0	0	0
18	717	M. officinalis	Moon	4	1	0	0	7.2	6.7	0.5
18	718	L. pendunculatus	Earth	3	3	0	3	25	16.2	8.8
18	719	L. pendunculatus	Mars	5	5	0	5	79.9	31.8	48.1
18	753	F. rubra	Moon	5	5	0	0	22.2	15	7.2
18	741	S. cereale	Moon	5	4	0	1	159.5	102.6	56.9
18	742	D. carota	Earth	4	4	0	4	45	21.7	23.3
18	732	A. montana	Moon	0	0	0	0
18	743	D. carota	Mars	5	5	0	5	58.4	30.2	28.2
18	752	F. rubra	Mars	5	5	0	5	196.7	80.6	116.1
18	724	U. dioica	Earth	4	4	0	4	1.9	0.8	1.1
18	744	D. carota	Moon	5	4	0	0	13.6	9.4	4.2
18	755	L. sativum	Mars	5	5	2	5	129.6	75.5	54.1
18	736	S. lycopersicum	Earth	4	2	0	3	24.1	14.4	9.7
18	735	L. angustifolius	Moon	1	0	0	0	38.4	19.7	18.7
18	725	U. dioica	Mars	3	3	0	2	48.9	27.1	21.8
18	729	S. reflexum	Moon	1	1	0	1	1.4	0.7	0.7
18	715	M. officinalis	Earth	2	1	0	1	2.6	1.5	1.1
18	740	S. cereale	Mars	4	4	3	4	408.5	248	160.5
18	733	L. angustifolius	Earth	0	0	0	0
18	731	A. montana	Mars	1	0	0	1	0.5	0.25	0.25
18	734	L. angustifolius	Mars	2	2	0	2	397.8	243.1	154.7
19	778	S. lycopersicum	Earth	2	2	0	2	30.4	6.4	24
19	782	S. cereale	Mars	4	4	4	4	633.2	417	216.2
19	783	S. cereale	Moon	3	2	2	2	188.4	130.1	58.3
19	785	D. carota	Mars	5	5	0	5	57.5	21.8	35.7
19	780	S. lycopersicum	Moon	3	1	0	0	18.1	12.6	5.5
19	792	V. sativa sativa	Moon	0	0	0	0
19	761	L. pendunculatus	Mars	3	2	0	3	53.8	31	22.8
19	770	S. reflexum	Mars	5	5	0	5	43.2	31.9	11.3
19	774	A. montana	Moon	1	0	0	1	0.1	0.05	0.05
19	758	M. officinalis	Mars	3	3	0	2	85.8	53.4	32.4
19	788	S. arvensis	Mars	2	2	2	2	107	42.9	64.1
19	794	F. rubra	Mars	5	5	0	5	173.9	68.2	105.7
19	784	D. carota	Earth	5	5	0	5	70.3	32.6	37.7
19	777	L. angustifolius	Moon	0	0	0	0
19	779	S. lycopersicum	Mars	5	5	0	0	146.1	90.2	55.9
19	763	C. palustre	Earth	2	2	0	2	18.2	7.9	10.3
19	790	V. sativa sativa	Earth	2	2	0	2	48.7	25.2	23.5
19	767	U. dioica	Mars	4	4	0	3	90.6	31.6	59
19	762	L. pendunculatus	Moon	4	4	0	0	10.7	5.5	5.2
19	781	S. cereale	Earth	5	5	3	5	424.3	263.5	160.8
19	796	L. sativum	Earth	5	5	4	5	64.5	44.2	20.3
19	797	L. sativum	Mars	4	4	3	4	184.4	69.5	114.9
19	789	S. arvensis	Moon	0	0	0	0
19	793	F. rubra	Earth	5	4	0	5	31.7	18.5	13.2
19	765	C. palustre	Moon	2	1	0	0	1.1	0.1	1.1
19	776	L. angustifolius	Mars	3	3	0	3	287.9	199	88.9
19	771	S. reflexum	Moon	5	5	0	5	4.3	2	2.3
19	773	A. montana	Mars	1	1	0	1	15.4	6.8	8.6
19	798	L. sativum	Moon	5	3	1	1	21	13.4	7.6
19	760	L. pendunculatus	Earth	5	5	0	5	66.9	29.2	37.7
19	791	V. sativa sativa	Mars	3	2	0	3	73.1	36.8	36.3
19	768	U. dioica	Moon	1	1	0	1	0.7	0.3	0.4
19	769	S. reflexum	Earth	4	4	0	4	20.9	15.9	5
19	772	A. montana	Earth	0	0	0	0
19	786	D. carota	Moon	5	3	0	1	11.4	7.9	3.5
19	764	C. palustre	Mars	4	4	0	3	59.3	35.2	24.1
19	795	F. rubra	Moon	4	4	0	4	50	33	17
19	787	S. arvensis	Earth	0	0	0	0
19	766	U. dioica	Earth	5	5	0	5	8.8	1.3	7.5
19	775	L. angustifolius	Earth	1	1	0	1	150.1	100	50.1
19	759	M. officinalis	Moon	5	2	0	2	35.5	15.7	19.8
19	757	M. officinalis	Earth	1	0	0	0	0.1	0.05	0.05
20	811	S. reflexum	Earth	3	3	0	3	14	10	4
20	817	L. angustifolius	Earth	3	3	0	3	120.3	74.4	45.9
20	815	A. montana	Mars	1	1	0	1	11.1	4.1	7
20	837	F. rubra	Moon	3	3	0	1	7.3	5.4	1.9
20	813	S. reflexum	Moon	5	5	0	4	3.1	1.8	1.3
20	801	M. officinalis	Moon	3	2	0	0	18.7	14.2	4.5
20	830	S. arvensis	Mars	3	2	1	1	68.3	25.7	42.6
20	814	A. montana	Earth	1	0	0	1	0.5	0.25	0.25
20	818	L. angustifolius	Mars	3	1	0	1	73.5	70	3.5
20	819	L. angustifolius	Moon	1	0	0	1	0.5	0.25	0.25
20	835	F. rubra	Earth	4	4	0	4	41.4	21	20.4
20	808	U. dioica	Earth	3	3	0	3	2.5	0.8	1.7
20	834	V. sativa sativa	Moon	0	0	0	0
20	805	C. palustre	Earth	3	1	0	0	3.4	3.2	0.2
20	836	F. rubra	Mars	5	5	0	5	224.9	78.8	146.1
20	816	A. montana	Moon	0	0	0	0
20	802	L. pendunculatus	Earth	3	3	0	3	24.7	14.1	10.6
20	812	S. reflexum	Mars	5	5	0	5	82.9	60	22.9
20	810	U. dioica	Moon	1	0	0	0	1.7	0.1	1.7
20	822	S. lycopersicum	Moon	3	3	0	0	21.9	15.7	6.2
20	799	M. officinalis	Earth	4	2	0	2	162.3	97.3	65
20	809	U. dioica	Mars	3	3	0	3	39.8	22.4	17.4
20	804	L. pendunculatus	Moon	3	2	0	0	5.1	0.8	4.3
20	807	C. palustre	Moon	2	2	0	0	1.9	1	0.9
20	800	M. officinalis	Mars	3	3	0	3	184.1	97	87.1
20	827	D. carota	Mars	4	4	0	4	97.7	91.4	6.3
20	839	L. sativum	Mars	5	5	5	5	147.5	80.2	67.3
20	823	S. cereale	Earth	4	4	1	3	309.6	132.6	177
20	833	V. sativa sativa	Mars	1	1	0	1	33.6	26	7.6
20	831	S. arvensis	Moon	1	1	1	1	3	2.7	0.3
20	832	V. sativa sativa	Earth	1	1	0	1	45.2	24.7	20.5
20	826	D. carota	Earth	4	4	0	4	48.4	25.4	23
20	825	S. cereale	Moon	4	4	0	4	192.9	126.1	66.8
20	821	S. lycopersicum	Mars	4	3	0	3	268.8	199	69.8
20	803	L. pendunculatus	Mars	4	4	0	4	154.1	55.6	98.5
20	806	C. palustre	Mars	2	1	0	0	2.7	2.1	0.6
20	838	L. sativum	Earth	4	4	1	4	98.4	64.4	34
20	829	S. arvensis	Earth	0	0	0	0
20	828	D. carota	Moon	5	5	0	5	38.2	20.2	18
20	820	S. lycopersicum	Earth	5	5	0	5	52.7	37	15.7
20	824	S. cereale	Mars	5	5	4	5	562.4	328.3	234.1
20	840	L. sativum	Moon	3	3	0	3	35.1	13.8	21.3
